# Supplementary material for: Opto-SICM framework combines optogenetics with scanning ion conductance microscopy for probing cell-to-cell contacts
Source: Commun Biol. 2023 Nov 8;6:1131. doi: 10.1038/s42003-023-05509-3 (PMC10632396; doi:10.1038/s42003-023-05509-3)
Supplement: Supplementary file 3 — Supplementary Data [file 42003_2023_5509_MOESM3_ESM.xlsx]

## Sheet: Figure 4a 
Date	Pair Letter	Baseline	after 0.5	after 1	after 1.5		0.5 theo	.5 exp	1.0 theo	1.0 exp	1.5 theo	1.5 exp
2018-05-31	B	44.9635	50.5192	54.9496	61.3948		333.224	168.342	309.986	170.336	288.163	176.917													Figure 4a Initial contact length
2018-05-31	C	47.6519	49.7428	55.7645	62.5071		439.459	218.599	388.233	216.496	389.258	243.314
2018-06-01	A	70.6304	73.5525	72.3	74.8059		642.519	472.589	656.603	474.724	646.44	483.575
June 1	B	88.8663	88.7128	88.4906	80.6168		544.422	482.972	552.59	488.99	536.784	432.738
2018-06-07	A	100	100	100	100		548.623	548.623	544.243	544.243	553.679	553.679
2018-06-07	B	60.119	62.6465	60.4857	57.3922		517.015	323.892	512.004	309.689	513.547	294.736
2018-06-07	D	67.6682	70.2473	69.035	69.9083		648.856	455.804	633.214	437.139	630.433	440.725
2018-06-07	E	62.0687	64.1718	63.3439	63.1037		669.701	429.759	661.661	419.122	624.998	394.397
2018-06-07	F	38.107	32.3517	29.6363	25.572		561.33	181.6	558.92	165.643	566.87	144.96
2018-06-08	A	49.6296	52.0421	55.0554	62.1864		709.893	369.443	608.883	335.223	599.62	372.882
2018-06-08	D	82.4553	79.1017	71.6468	66.7307		1262.46	998.63	1319.33	945.255	1288.1	859.559
2018-06-08	E	55.5682	54.7442	59.5522	65.6714		614.401	336.349	614.936	366.208	605.486	397.631
June 14	C	92.3779	88.066	89.5461	86.0993		241.846	212.984	240.264	215.147	238.377	205.241
2018-06-14	D	100	100	100	100		100	100	100	100	100	100
2018-06-15	A	70.4051	68.3232	60.854	50.9443		474.774	324.381	467.276	284.356	452.769	230.66
2018-06-15	B	85.8685	80.1581	83.0014	82.8229		1430.38	1146.57	1400.35	1162.31	1345.67	1114.53
2018-06-15	C	6.05816	6.93965	7.17102	8.24345		451.781	31.352	449.183	32.211	449.399	37.046
2018-06-15	D	100	100	100	100		100	100	100	100	100	100
2018-06-20	A	61.4181	54.7401	50.048	43.2394		459.226	251.381	462.108	231.276	480.342	207.697
2018-06-21	A	100	100	100	100		10	10	10	10	10	10
		Δ2D% .5	Δ2D% 1.0	Δ2D% 1.5
Date	Pair Letter
2018-05-31	B	5.55563	8.76976	11.7293		5.55563	8.76976	11.7293														samples
2018-05-31	C	2.0909	12.1057	12.0914		2.0909	12.1057	12.0914													0-25%	5
2018-06-01	A	2.92209	-1.7029	3.46591		2.92209	1.7029	3.46591													25-50%	7
June 1	B	-0.153516	-0.250513	-8.89787		0.153516	0.250513	8.89787													50-100%	8
2018-06-07	A	0	0	0		0	0	0			2D change after pacing (no abs val)
2018-06-07	B	2.52751	-3.44932	-5.11434		2.52751	3.44932	5.11434			After Pace (Hz)	Δ2D%	Error
2018-06-07	D	2.57911	-1.72586	1.26508		2.57911	1.72586	1.26508			After 0.5	-0.389819	0.743393
2018-06-07	E	2.10312	-1.29006	-0.379193		2.10312	1.29006	0.379193			After 1.0	-0.0865227	1.38816
2018-06-07	F	-5.75526	-8.39359	-13.7138		5.75526	8.39359	13.7138			After 1.5	-0.109252	2.05189
2018-06-08	A	2.41248	5.79019	12.9524		2.41248	5.79019	12.9524
2018-06-08	D	-3.35362	-9.42446	-6.86157		3.35362	9.42446	6.86157
2018-06-08	E	-0.824034	8.78266	10.2753		0.824034	8.78266	10.2753
June 14	C	-4.31199	1.6807	-3.84914		4.31199	1.6807	3.84914
2018-06-14	D	0	0	0		0	0	0
2018-06-15	A	-2.0819	-10.9323	-16.2843		2.0819	10.9323	16.2843
2018-06-15	B	-5.71041	3.54704	-0.214965		5.71041	3.54704	0.214965
2018-06-15	C	0.881482	3.33409	14.9551		0.881482	3.33409	14.9551
2018-06-15	D	0	0	0		0	0	0
2018-06-20	A	-6.67796	-8.5716	-13.6042		6.67796	8.5716	13.6042
2018-06-21	A	0	0	0		0	0	0
		-0.389819	-0.0865227	-0.109252		2.49705	4.48753	6.78269
		0.743393	1.38816	2.05189		0.48214	0.931388	1.33774			2D change after pacing (abs val)
		1.5	5.55563		1.5	164.882					After Pace (Hz)	Δ2D%	Error
		1.3	2.0909		1.3	220.86					After 0.5	2.49705	0.48214
		3.55	2.92209		3.55	169.93					After 1.0	4.48753	0.931388
		0.9	-0.153516		0.9	61.45					After 1.5	6.78269	1.33774
		1.3	0		1.3	0
		1.3	2.52751		1.3	193.123
		1.4	2.57911		1.4	193.052
		2.1	2.10312		2.1	239.942
		2.1	-5.75526		2.1	379.73
		1.9	2.41248		1.9	340.45
		2.4	-3.35362		2.4	263.834
		0.8	-0.824034		0.8	278.052
		0.45	-4.31199		0.45	28.862
		0.6	0		0.6	0
		0.7	-2.0819		0.7	150.393
		0.5	-5.71041		0.5	283.814
		0.7	0.881482		0.7	420.429
		0.8	0		0.8	0
		1.1	-6.67796		1.1	207.845
		2.5	0		2.5	0
										After Pace (Hz)	Δ2D%	Error
										5 minutes	5.449
										10 minutes	7.519
										15 minutes	6.568
										After 0.5	2.49705	0.48214
										After 1.0	4.48753	0.931388
										After 1.5	6.78269	1.33774

## Sheet: Figure 4c
		Low contact							Medium contact						High contact
		Baseline	after 0.5	after 1	after 1.5				Baseline	after 0.5	after 1	after 1.5			Baseline	after 0.5	after 1	after 1.5
		6.05816	6.93965	7.17102	8.24345		1.36		55.5682	54.7442	59.5522	65.6714	7.02		82.4553	79.1017	71.6468	66.7307	-10.93
		38.107	32.3517	29.6363	25.572		-8.06		60.119	62.6465	60.4857	57.3922	-2.7		85.8685	80.1581	83.0014	82.8229	-1.26
		44.9635	50.5192	54.9496	61.3948		10.75		61.4181	54.7401	50.048	43.2394	-11.85		88.8663	88.7128	88.4906	80.6168	-4.99
		47.6519	49.7428	55.7645	62.5071		10.12		62.0687	64.1718	63.3439	63.1037	0.46		92.3779	88.066	89.5461	86.0993	-3.47
		49.6296	52.0421	55.0554	62.1864		8.14		67.6682	70.2473	69.035	69.9083	1.1		100	100	100	100	0
									70.4051	68.3232	60.854	50.9443	-13.17		100	100	100	100	0
									70.6304	73.5525	72.3	74.8059	2.25		100	100	100	100	0
															100	100	100	100	0
							4.462						-2.41286						-2.58125
							7.92941						7.48524						3.86727

## Sheet: Figure 5b
	SD treatment
	Day 1				Day3				Day 5
	# of Cells	# of a-sma positive	percentage		# of Cells	# of a-sma positive	percentage		# of Cells	# of a-sma positive	percentage
	45	1	2.22222		88	7	7.95455		154	32	20.7792
	57	2	3.50877		76	7	9.21053		132	22	16.6667
	68	1	1.47059		83	6	7.22892		166	36	21.6867
	53	0	0		110	11	10		104	19	18.2692
	50	2	4		61	10	16.3934		198	46	23.2323
			2.24032				10.1575				20.1268
			1.60603				3.64822				2.64227
	control
	Day 1				Day3				Day 5
	# of Cells	# of a-sma positive	percentage		# of Cells	# of a-sma positive	percentage		# of Cells	# of a-sma positive	percentage
	50	2	4		44	19	43.1818		61
	39	3	7.69231		36	20	55.5556		87	71	81.6092
	49	6	12.2449		62	37	59.6774		55	42	76.3636
	45	1	2.22222		60	32	53.3333		99	85	85.8586
	47	4	8.51064		79	32	40.5063		81	74	91.358
			6.93401				50.4509				83.7974
			3.93941				8.23451				6.36293

## Sheet: Figure 5d
	EXPT	Control	SD-208	ChR2	ChR2 + SD-208
	201026	1.52	0.82	0.7	0.06
	201102	1.75	0.64	0.86	0.06

## Sheet: Figure 6
Figure 6C		Cx43 particle count
	MyoFB	9	7	17	12	7	19	3	8	11	11	14	8	9	12	9	9	7	5	6	10	13	5	9	9	19	9	13	11	3	21	13	15	17	16	14	6	11	15	16	7	6	8	15	10	11	11	10	10
	FB	11	3	5	6	4	5	7	7	13	12	8	1	5	3	6	5	7	4	7	9	4	4	6	3	7	4	11	12	12	5	7	3	8	11	5	3	4	4	10	5	5	6	4	6	9	3	1	5
	unpaired ttest>	1.17194e-07
Figure 6D		Junctional Cx43 density
	MyoFB	139.24	90.9091	55.5556	122.449	105.263	70.4225	48.6111	88.2353	45.7516	54.8523	86.3309	177.778	12.987	217.391	200	139.535	333.333	333.333	100	437.5	136.364	66.6667	285.714	146.341	100	280	137.931	36.1842	57.971	146.341	142.857	148.936	25.4237	34.4828	123.596	172.414	187.5	137.931	190.476	121.951	217.391	166.667	65.9341	105.263	162.162	209.302	150	10.3093
	FB	121.622	239.437	292.683	74.4681	177.57	157.895	65.5738	78.0142	42.1456	92.7152	112.676	96	56.962	79.646	145.833	128.205	78.9474	97.0874	139.785	185.185	52.9412	150	65.7439	138.462	121.495	88.7097	103.448	36.7776	82.8025	40.7609	90.4255	93.0233	52.6316	58.8235	78.0142	63.2911	122.137	54.2636	21.7391	95.2381	39.5778	102.041	26.9608	41.1985	172.414	90.0901	69.7674	68.1818
	unpaired ttest>	0.00243482
Figure 6E		Junctional Cx43 area
	MyoFB	74	23	71	41	94	107	19	122	141	261	151	71	29	125	158	113	48	39	76	103	93	27	170	60	289	65	107	124	29	571	157	368	188	172	266	102	141	237	131	129	276	84	379	98	408	267	58	111
	FB	79	33	90	49	38	71	144	272	153	237	139	45	77	23	15	43	15	21	40	16	66	60	14	41	30	25	29	304	207	82	35	47	118	232	89	29	16	29	21	82	23	30	91	38	37	43	20	97
	unpaired ttest>	0.000263194
[truncated: 70 more columns]

## Sheet: Figure 7a
Table 1
	Number of Isolations	Cell pairs total	Pacing pairs	Pacing success
with contact	14	43	29	0.674419
without contact	9	11	0	0

## Sheet: Figure 7b
Table 1
	Number of Isolations	Cell pairs total	Pacing pairs	Pacing success
myoFB	8	22	14	0.636364
SD208	6	21	15	0.714286

## Sheet: Figure 7c
	speed relative to CM
	myoFB/CM P	myoFB/CM NP	FB/CM P	FB/CM NP				Table Analyzed	Speed analysis		Table Analyzed	Speed analysis		Table Analyzed	Speed analysis		Table Analyzed	Speed analysis
	0.601831	3.07761	1.27637	2.75914
	0.677399	1.51963	1.48686	1.75157				Column C	myoFB/CM NP		Column E	FB/CM NP		Column D	FB/CM P		Column E	FB/CM NP
	0.598808	1.24524	1.38589	0.392276700000*				vs.	vs.		vs.	vs.		vs.	vs.		vs.	vs.
	0.857719	3.74535	1.50409	4.996				Column B	myoFB/CM P		Column D	FB/CM P		Column B	myoFB/CM P		Column C	myoFB/CM NP
	0.935931	1.0575	0.806981	5.45729
	1.0408	1.18709	9.251610000000*	2.75583				Mann Whitney test			Mann Whitney test			Mann Whitney test			Mann Whitney test
	2.07651	3.64263	1.8157					P value	0.0379		P value	0.005		P value	0.0495		P value	0.202
	1.14481		1.99931					Exact or approximate P value?	Exact		Exact or approximate P value?	Exact		Exact or approximate P value?	Exact		Exact or approximate P value?	Exact
	1.63083		1.31346					P value summary	*		P value summary	**		P value summary	*		P value summary	ns
	0.263923		2.42671					Significantly different? (P < 0.05)	Yes		Significantly different? (P < 0.05)	Yes		Significantly different? (P < 0.05)	Yes		Significantly different? (P < 0.05)	No
	1.56903		2.06784					One- or two-tailed P value?	Two-tailed		One- or two-tailed P value?	Two-tailed		One- or two-tailed P value?	Two-tailed		One- or two-tailed P value?	Two-tailed
	1.96585		0.897165					Sum of ranks in column B,C	126.0 , 105.0		Sum of ranks in column D,E	111.0 , 79.00		Sum of ranks in column B,D	160.0 , 246.0		Sum of ranks in column C,E	37.00 , 41.00
	1.83641		1.92959					Mann-Whitney U	21		Mann-Whitney U	6		Mann-Whitney U	55		Mann-Whitney U	9
	0.447128		2.11891
			1.11099
	1.11764	2.21072	1.58142	3.54397
	0.59726	1.22096	0.48817	1.58992

## Sheet: Suppl figure 1a
Table 1
	Number of Isolations	Cell pairs total	Pacing pairs	Pacing success
Before perfusion system	15	31	13	0.419355
After perfusion and Tyrode	14	43	29	0.674419

## Sheet: Suppl figure 1b
		0.5Hz	1Hz
		1.47423	0.961722
		0.61525	0.639014
		2.85776	2.56282
		0.874037	0.77066
		0.887264	0.776309
		1.95551	1.61477
		1.03949	0.996071
		0.754314	0.716718
		0.607807	0.620259
		0.748728	0.620947
		1.20073	0.799608

[truncated: 1 more sheets: Suppl Figure 2]
